# Supplementary material for: Identification of Crucial Cancer Stem Cell Genes Linked to Immune Cell Infiltration and Survival in Hepatocellular Carcinoma
Source: Int J Mol Sci. 2024 Nov 7;25(22):11969. doi: 10.3390/ijms252211969 (PMC11593742; doi:10.3390/ijms252211969)
Supplement: Supplementary file 1 [file ijms-25-11969-s001.zip]

Archive with 1 entries (1 files):
- ijms-3222622-supplementary.pdf
